# Supplementary material for: EVOO Polyphenols Exert Anti-Inflammatory Effects on the Microglia Cell through TREM2 Signaling Pathway
Source: Pharmaceuticals (Basel). 2023 Jun 27;16(7):933. doi: 10.3390/ph16070933 (PMC10384320; doi:10.3390/ph16070933)
Supplement: Supplementary file 1 [file pharmaceuticals-16-00933-s001.zip]

Archive with 1 entries (1 files):
- pharmaceuticals-2417898-supplementary.pdf
